# Supplementary material for: Efficient Bioremediation of Petroleum-Contaminated Soil by Immobilized Bacterial Agent of Gordonia alkanivorans W33
Source: Bioengineering (Basel). 2023 May 8;10(5):561. doi: 10.3390/bioengineering10050561 (PMC10215891; doi:10.3390/bioengineering10050561)
Supplement: Supplementary file 1 [file bioengineering-10-00561-s001.zip]

Archive with 1 entries (1 files):
- bioengineering-2322018-supplementary.pdf
